# Supplementary material for: Comprehensive RNA-Seq Data Analysis Identifies Key mRNAs and lncRNAs in Atrial Fibrillation
Source: Front Genet. 2019 Oct 2;10:908. doi: 10.3389/fgene.2019.00908 (PMC6783610; doi:10.3389/fgene.2019.00908)
Supplement: Supplementary file 2 [file Table_2.xlsx]

## Sheet: Supplementary Table S2
Table S2. The GO annotation for the dysregulated lncRNAs
lncRNA	ID	Description	GeneRatio	BgRatio	pvalue	p.adjust	qvalue	geneID	Count
RP11-362F19.1	GO:0004842	ubiquitin-protein transferase activity	43640	446/17548	2.37734e-05	0.00161836	0.00141101	58484/55016/6737/85363/84078/140691	6
RP11-362F19.1	GO:0019787	ubiquitin-like protein transferase activity	43640	472/17548	3.26942e-05	0.00161836	0.00141101	58484/55016/6737/85363/84078/140691	6
RP1-111C20.4	GO:0004842	ubiquitin-protein transferase activity	43611	446/17548	0.000438688	0.0355016	0.0287003	26270/6737/84078/10206/140691	5
RP1-111C20.4	GO:0019787	ubiquitin-like protein transferase activity	43611	472/17548	0.000568026	0.0355016	0.0287003	26270/6737/84078/10206/140691	5
RP11-686D22.7	GO:0004842	ubiquitin-protein transferase activity	43571	446/17548	0.000587712	0.017211	0.0109722	55016/6737/85363/140691	4
RP11-686D22.7	GO:0019787	ubiquitin-like protein transferase activity	43571	472/17548	0.000727226	0.017211	0.0109722	55016/6737/85363/140691	4
RP11-13N13.6	GO:0001228	transcriptional activator activity, RNA polymerase II transcription regulatory region sequence-specific DNA binding	43533	417/17548	0.0010059	0.0462716	0.0254123	3660/4005/2313	3
AP001053.11	GO:0019956	chemokine binding	43528	25/17548	1.02076e-08	1.30769e-07	4.45345e-08	1524/729230/1234	3
AP001053.11	GO:0001637	G-protein coupled chemoattractant receptor activity	43528	26/17548	1.15385e-08	1.30769e-07	4.45345e-08	1524/729230/1234	3
AP001053.11	GO:0004950	chemokine receptor activity	43528	26/17548	1.15385e-08	1.30769e-07	4.45345e-08	1524/729230/1234	3
AP001053.11	GO:0004896	cytokine receptor activity	43528	93/17548	5.74235e-07	4.881e-06	1.66226e-06	1524/729230/1234	3
AP001053.11	GO:0019955	cytokine binding	43528	103/17548	7.82257e-07	5.31935e-06	1.81154e-06	1524/729230/1234	3
AP001053.11	GO:0008528	G-protein coupled peptide receptor activity	43528	133/17548	1.69328e-06	7.44883e-06	2.53675e-06	1524/729230/1234	3
AP001053.11	GO:0001653	peptide receptor activity	43528	134/17548	1.73198e-06	7.44883e-06	2.53675e-06	1524/729230/1234	3
RP4-534N18.2	GO:0001077	transcriptional activator activity, RNA polymerase II proximal promoter sequence-specific DNA binding	43574	279/17548	0.000200787	0.0135765	0.00895575	3725/4209/4929/7071	4
RP4-534N18.2	GO:0000982	transcription factor activity, RNA polymerase II proximal promoter sequence-specific DNA binding	43574	415/17548	0.000901435	0.0135765	0.00895575	3725/4209/4929/7071	4
RP4-534N18.2	GO:0001228	transcriptional activator activity, RNA polymerase II transcription regulatory region sequence-specific DNA binding	43574	417/17548	0.000917736	0.0135765	0.00895575	3725/4209/4929/7071	4
RP4-534N18.2	GO:0000978	RNA polymerase II proximal promoter sequence-specific DNA binding	43574	436/17548	0.00108319	0.0135765	0.00895575	3725/4209/4929/7071	4
RP4-534N18.2	GO:0000987	proximal promoter sequence-specific DNA binding	43574	451/17548	0.00122793	0.0135765	0.00895575	3725/4209/4929/7071	4
RP11-216N14.7	GO:0003707	steroid hormone receptor activity	3/34	59/17548	0.000200598	0.0236706	0.0194263	4929/10424/9572	3
RP11-759F5.1	GO:0003714	transcription corepressor activity	43536	232/17548	0.000459501	0.00643781	0.003258	7536/4335/9572	3
RP11-759F5.1	GO:0000982	transcription factor activity, RNA polymerase II proximal promoter sequence-specific DNA binding	43536	415/17548	0.00246426	0.0202848	0.0102656	4209/4929/9572	3
RP11-759F5.1	GO:0000978	RNA polymerase II proximal promoter sequence-specific DNA binding	43536	436/17548	0.00283541	0.0202848	0.0102656	4209/4929/9572	3
RP11-759F5.1	GO:0000987	proximal promoter sequence-specific DNA binding	43536	451/17548	0.00312074	0.0202848	0.0102656	4209/4929/9572	3
RP11-52A20.2	GO:0005085	guanyl-nucleotide exchange factor activity	43537	323/17548	0.00154079	0.0261934	0.013786	9922/23268/79890	3
RP11-397P13.6	GO:0003714	transcription corepressor activity	4/31	232/17548	0.000707651	0.0324558	0.0217407	7536/4335/9572/3337	4
RP11-397P13.6	GO:0000982	transcription factor activity, RNA polymerase II proximal promoter sequence-specific DNA binding	43616	415/17548	0.00073874	0.0324558	0.0217407	3725/4209/4929/7071/9572	5
RP11-397P13.6	GO:0000978	RNA polymerase II proximal promoter sequence-specific DNA binding	43616	436/17548	0.000922296	0.0324558	0.0217407	3725/4209/4929/7071/9572	5
RP11-397P13.6	GO:0000987	proximal promoter sequence-specific DNA binding	43616	451/17548	0.00107292	0.0324558	0.0217407	3725/4209/4929/7071/9572	5
RP11-397P13.6	GO:0001077	transcriptional activator activity, RNA polymerase II proximal promoter sequence-specific DNA binding	4/31	279/17548	0.0014031	0.0339551	0.022745	3725/4209/4929/7071	4
RP11-397P13.6	GO:0045296	cadherin binding	4/31	324/17548	0.00242178	0.0385335	0.0258119	2810/114990/1453/3337	4
RP11-397P13.6	GO:0060589	nucleoside-triphosphatase regulator activity	4/31	359/17548	0.00350304	0.0385335	0.0258119	3725/10602/79890/3337	4
RP11-397P13.6	GO:0001076	transcription factor activity, RNA polymerase II transcription factor binding	43555	191/17548	0.00455953	0.0451779	0.0302627	3725/9572/3337	3
RP11-430C7.2	GO:0003714	transcription corepressor activity	5/46	232/17548	0.000340941	0.047669	0.0407104	6497/7536/4335/9572/3337	5
RP11-6B6.3	GO:0003707	steroid hormone receptor activity	43555	59/17548	0.000151767	0.020185	0.0159755	4929/10424/9572	3
RP11-343H5.4	GO:0003714	transcription corepressor activity	4/31	232/17548	0.000707651	0.0431667	0.0327754	7536/4335/9572/3337	4
RP11-570L15.1	GO:0003714	transcription corepressor activity	5/34	232/17548	7.87273e-05	0.00944728	0.00778986	6497/7536/4335/9572/3337	5
FAM133DP	GO:0000978	RNA polymerase II proximal promoter sequence-specific DNA binding	43644	436/17548	5.38219e-05	0.00370159	0.00259761	4209/4929/7071/6934/7528/5187	6
FAM133DP	GO:0000987	proximal promoter sequence-specific DNA binding	43644	451/17548	6.49402e-05	0.00370159	0.00259761	4209/4929/7071/6934/7528/5187	6
FAM133DP	GO:0001085	RNA polymerase II transcription factor binding	43552	141/17548	0.00143593	0.0360162	0.0252745	4209/6934/7528	3
EGOT	GO:0003714	transcription corepressor activity	5/46	232/17548	0.000340941	0.0453452	0.0384007	6497/7536/4335/9572/3337	5
RP13-480C15.1	GO:0003714	transcription corepressor activity	43581	232/17548	0.000354084	0.0176956	0.0113381	7536/7528/4335/3337	4
RP13-480C15.1	GO:0000978	RNA polymerase II proximal promoter sequence-specific DNA binding	43611	436/17548	0.00039542	0.0176956	0.0113381	3725/4929/7071/7528/5187	5
RP13-480C15.1	GO:0000987	proximal promoter sequence-specific DNA binding	43611	451/17548	0.000461623	0.0176956	0.0113381	3725/4929/7071/7528/5187	5
RP11-755B10.2	GO:0000978	RNA polymerase II proximal promoter sequence-specific DNA binding	43579	436/17548	0.00269214	0.0438854	0.0338459	4209/4929/5187/9572	4
RP11-755B10.2	GO:0000987	proximal promoter sequence-specific DNA binding	43579	451/17548	0.00304156	0.0438854	0.0338459	4209/4929/5187/9572	4
MARK2P8	GO:0003714	transcription corepressor activity	5/41	232/17548	0.000196664	0.0271397	0.0231857	6497/7536/4335/9572/3337	5
RP11-384A12.1	GO:0000978	RNA polymerase II proximal promoter sequence-specific DNA binding	43608	436/17548	0.000215076	0.0133359	0.00847565	3725/4929/7071/7528/5187	5
RP11-384A12.1	GO:0000987	proximal promoter sequence-specific DNA binding	43608	451/17548	0.000251621	0.0133359	0.00847565	3725/4929/7071/7528/5187	5
RP11-384A12.1	GO:0000982	transcription factor activity, RNA polymerase II proximal promoter sequence-specific DNA binding	43578	415/17548	0.00191116	0.0410747	0.0261051	3725/4929/7071/7528	4
RP11-384A12.1	GO:0001076	transcription factor activity, RNA polymerase II transcription factor binding	43547	191/17548	0.00191473	0.0410747	0.0261051	3725/7528/3337	3
AC127904.2	GO:0000978	RNA polymerase II proximal promoter sequence-specific DNA binding	43609	436/17548	0.00026617	0.0171146	0.0106455	3725/4929/7071/7528/5187	5
AC127904.2	GO:0000987	proximal promoter sequence-specific DNA binding	43609	451/17548	0.000311175	0.0171146	0.0106455	3725/4929/7071/7528/5187	5
AC127904.2	GO:0001076	transcription factor activity, RNA polymerase II transcription factor binding	43548	191/17548	0.00217086	0.0495231	0.0308038	3725/7528/3337	3
AC127904.2	GO:0000982	transcription factor activity, RNA polymerase II proximal promoter sequence-specific DNA binding	43579	415/17548	0.00225105	0.0495231	0.0308038	3725/4929/7071/7528	4
RP11-473D24.1	GO:0003714	transcription corepressor activity	5/40	232/17548	0.000174545	0.0168256	0.0118075	6497/7536/4335/9572/3337	5
RP11-473D24.1	GO:0000978	RNA polymerase II proximal promoter sequence-specific DNA binding	6/40	436/17548	0.000426288	0.0168256	0.0118075	3725/4209/4929/7071/5187/9572	6
RP11-473D24.1	GO:0000987	proximal promoter sequence-specific DNA binding	6/40	451/17548	0.000509868	0.0168256	0.0118075	3725/4209/4929/7071/5187/9572	6
RP11-10L12.2	GO:0003714	transcription corepressor activity	5/47	232/17548	0.000377462	0.0444442	0.037229	6497/7536/4335/9572/3337	5
AC010240.2	GO:0003714	transcription corepressor activity	5/38	232/17548	0.000136038	0.0178209	0.0151789	6497/7536/4335/9572/3337	5
RPL29P14	GO:0000978	RNA polymerase II proximal promoter sequence-specific DNA binding	43576	436/17548	0.00160815	0.0391831	0.0235688	4209/4929/7071/5187	4
RPL29P14	GO:0000987	proximal promoter sequence-specific DNA binding	43576	451/17548	0.00182056	0.0391831	0.0235688	4209/4929/7071/5187	4
RPL29P14	GO:0003714	transcription corepressor activity	43545	232/17548	0.00254436	0.0391831	0.0235688	7536/4335/3337	3
RP1-179N16.3	GO:0000978	RNA polymerase II proximal promoter sequence-specific DNA binding	43533	436/17548	0.00114446	0.0211395	0.0126206	6934/7528/5187	3
RP1-179N16.3	GO:0000987	proximal promoter sequence-specific DNA binding	43533	451/17548	0.00126206	0.0211395	0.0126206	6934/7528/5187	3
RP11-420A21.1	GO:0003714	transcription corepressor activity	43567	232/17548	1.35596e-05	0.000677978	0.000328284	6497/7536/4335/9572	4
RP11-420A21.1	GO:0003713	transcription coactivator activity	43536	317/17548	0.00113825	0.0200255	0.00969654	9792/4335/9572	3
RP11-420A21.1	GO:0005085	guanyl-nucleotide exchange factor activity	43536	323/17548	0.00120153	0.0200255	0.00969654	9922/23268/79890	3
RP11-356I2.4	GO:0031625	ubiquitin protein ligase binding	43580	309/17548	0.000890585	0.035152	0.0217659	3725/4792/64112/5187	4
RP11-356I2.4	GO:0044389	ubiquitin-like protein ligase binding	43580	323/17548	0.00104999	0.035152	0.0217659	3725/4792/64112/5187	4
RP11-356I2.4	GO:0060589	nucleoside-triphosphatase regulator activity	43580	359/17548	0.00155082	0.035152	0.0217659	83667/3725/3357/3337	4
RP11-356I2.4	GO:0001076	transcription factor activity, RNA polymerase II transcription factor binding	43549	191/17548	0.00244727	0.0369809	0.0228984	3725/9572/3337	3
RP11-356I2.4	GO:0000978	RNA polymerase II proximal promoter sequence-specific DNA binding	43580	436/17548	0.00314284	0.0392207	0.0242853	3725/4929/5187/9572	4
RP11-356I2.4	GO:0000987	proximal promoter sequence-specific DNA binding	43580	451/17548	0.00354837	0.0402148	0.0249008	3725/4929/5187/9572	4
ETF1P2	GO:0003714	transcription corepressor activity	5/36	232/17548	0.000104393	0.011692	0.00934045	6497/7536/4335/9572/3337	5
RP11-91I20.4	GO:0003714	transcription corepressor activity	43615	232/17548	4.20931e-05	0.00454606	0.00336745	6497/7536/4335/9572/3337	5
RP11-44N11.1	GO:0000978	RNA polymerase II proximal promoter sequence-specific DNA binding	6/36	436/17548	0.000235225	0.0162547	0.0108065	3725/4209/4929/7071/5187/9572	6
RP11-44N11.1	GO:0000987	proximal promoter sequence-specific DNA binding	6/36	451/17548	0.000282163	0.0162547	0.0108065	3725/4209/4929/7071/5187/9572	6
RP11-44N11.1	GO:0060589	nucleoside-triphosphatase regulator activity	5/36	359/17548	0.000779879	0.025931	0.0172394	3725/10602/3357/79890/3337	5
RP11-44N11.1	GO:0003714	transcription corepressor activity	4/36	232/17548	0.00125811	0.0329808	0.0219263	7536/4335/9572/3337	4
RP11-44N11.1	GO:0000982	transcription factor activity, RNA polymerase II proximal promoter sequence-specific DNA binding	5/36	415/17548	0.00148785	0.0329808	0.0219263	3725/4209/4929/7071/9572	5
RP11-44N11.1	GO:0001077	transcriptional activator activity, RNA polymerase II proximal promoter sequence-specific DNA binding	4/36	279/17548	0.0024684	0.0398919	0.0265209	3725/4209/4929/7071	4
RP11-44N11.1	GO:0005096	GTPase activator activity	4/36	286/17548	0.00269945	0.0398919	0.0265209	3725/10602/3357/79890	4
RP11-44N11.1	GO:0030695	GTPase regulator activity	4/36	316/17548	0.00385929	0.0401601	0.0266992	3725/10602/3357/79890	4
RP11-44N11.1	GO:0045296	cadherin binding	4/36	324/17548	0.00421793	0.0401601	0.0266992	2810/114990/1453/3337	4
RP11-557C18.3	GO:0003714	transcription corepressor activity	5/42	232/17548	0.000220857	0.0304783	0.0260379	6497/7536/4335/9572/3337	5
RP11-205M20.7	GO:0000978	RNA polymerase II proximal promoter sequence-specific DNA binding	7/37	436/17548	3.0088e-05	0.00240782	0.00159146	3725/4209/4929/7071/5079/7528/5187	7
RP11-205M20.7	GO:0000987	proximal promoter sequence-specific DNA binding	7/37	451/17548	3.73305e-05	0.00240782	0.00159146	3725/4209/4929/7071/5079/7528/5187	7
RP11-205M20.7	GO:0000982	transcription factor activity, RNA polymerase II proximal promoter sequence-specific DNA binding	6/37	415/17548	0.000210738	0.00906173	0.00598939	3725/4209/4929/7071/5079/7528	6
RP11-205M20.7	GO:0001077	transcriptional activator activity, RNA polymerase II proximal promoter sequence-specific DNA binding	5/37	279/17548	0.00028168	0.00908417	0.00600423	3725/4209/4929/7071/5079	5
RP11-205M20.7	GO:0003714	transcription corepressor activity	4/37	232/17548	0.00139613	0.0360202	0.0238077	7536/7528/4335/3337	4
RP11-205M20.7	GO:0001228	transcriptional activator activity, RNA polymerase II transcription regulatory region sequence-specific DNA binding	5/37	417/17548	0.00172341	0.0370532	0.0244905	3725/4209/4929/7071/5079	5
RP11-133O22.6	GO:0003714	transcription corepressor activity	43538	232/17548	0.00074554	0.0104376	0.00470868	7536/4335/9572	3
RP11-133O22.6	GO:0000982	transcription factor activity, RNA polymerase II proximal promoter sequence-specific DNA binding	43538	415/17548	0.00393645	0.0347893	0.0156944	4209/4929/9572	3
RP11-133O22.6	GO:0000978	RNA polymerase II proximal promoter sequence-specific DNA binding	43538	436/17548	0.00452125	0.0347893	0.0156944	4209/4929/9572	3
RP11-133O22.6	GO:0000987	proximal promoter sequence-specific DNA binding	43538	451/17548	0.00496989	0.0347893	0.0156944	4209/4929/9572	3
RP11-544A12.8	GO:0003714	transcription corepressor activity	5/48	232/17548	0.000416863	0.046029	0.0422663	6497/7536/4335/9572/3337	5
GLUD1P3	GO:0003714	transcription corepressor activity	43541	232/17548	0.00135256	0.0314576	0.0188669	4335/9572/3337	3
NPM1P26	GO:0003714	transcription corepressor activity	43582	232/17548	0.000411381	0.0183046	0.0134292	7536/7528/4335/3337	4
NPM1P26	GO:0000978	RNA polymerase II proximal promoter sequence-specific DNA binding	43612	436/17548	0.000475472	0.0183046	0.0134292	4209/4929/7071/7528/5187	5
NPM1P26	GO:0000987	proximal promoter sequence-specific DNA binding	43612	451/17548	0.000554686	0.0183046	0.0134292	4209/4929/7071/7528/5187	5
RP11-298J20.3	GO:0003714	transcription corepressor activity	43582	232/17548	0.000411381	0.0374356	0.0303123	6497/7536/4335/9572	4
RPL34P22	GO:0000982	transcription factor activity, RNA polymerase II proximal promoter sequence-specific DNA binding	43536	415/17548	0.00246426	0.027195	0.0140785	3725/7071/7528	3
RPL34P22	GO:0000978	RNA polymerase II proximal promoter sequence-specific DNA binding	43536	436/17548	0.00283541	0.027195	0.0140785	3725/7071/7528	3
RPL34P22	GO:0000987	proximal promoter sequence-specific DNA binding	43536	451/17548	0.00312074	0.027195	0.0140785	3725/7071/7528	3
H2AFZP4	GO:0003714	transcription corepressor activity	5/45	232/17548	0.000307158	0.0401661	0.0347301	6497/7536/4335/9572/3337	5
RP11-288K12.1	GO:0003714	transcription corepressor activity	5/43	232/17548	0.00024725	0.0328843	0.0278482	6497/7536/4335/9572/3337	5
RP11-513G19.1	GO:0000978	RNA polymerase II proximal promoter sequence-specific DNA binding	6/43	436/17548	0.000635898	0.0422098	0.0291013	3725/4209/4929/7071/5187/9572	6
RP11-513G19.1	GO:0000987	proximal promoter sequence-specific DNA binding	6/43	451/17548	0.000758927	0.0422098	0.0291013	3725/4209/4929/7071/5187/9572	6
RP11-513G19.1	GO:0004843	thiol-dependent ubiquitin-specific protease activity	3/43	80/17548	0.000987365	0.0422098	0.0291013	80149/7128/7353	3
RP11-620J15.1	GO:0003714	transcription corepressor activity	5/40	232/17548	0.000174545	0.023389	0.0194755	6497/7536/4335/9572/3337	5
LINC00173	GO:0000978	RNA polymerase II proximal promoter sequence-specific DNA binding	43571	436/17548	0.000539558	0.0130754	0.00924738	7071/6934/7528/5187	4
LINC00173	GO:0000987	proximal promoter sequence-specific DNA binding	43571	451/17548	0.000612908	0.0130754	0.00924738	7071/6934/7528/5187	4
DDX18P1	GO:0003707	steroid hormone receptor activity	43550	59/17548	8.88402e-05	0.00808446	0.00598503	4929/10424/9572	3
RP11-173A8.2	GO:0003714	transcription corepressor activity	4/31	232/17548	0.000707651	0.0222631	0.013835	6497/7536/4335/9572	4
RP11-173A8.2	GO:0000982	transcription factor activity, RNA polymerase II proximal promoter sequence-specific DNA binding	43616	415/17548	0.00073874	0.0222631	0.013835	4209/4929/7071/5079/9572	5
RP11-173A8.2	GO:0000978	RNA polymerase II proximal promoter sequence-specific DNA binding	43616	436/17548	0.000922296	0.0222631	0.013835	4209/4929/7071/5079/9572	5
RP11-173A8.2	GO:0000987	proximal promoter sequence-specific DNA binding	43616	451/17548	0.00107292	0.0222631	0.013835	4209/4929/7071/5079/9572	5
RP11-173A8.2	GO:0001077	transcriptional activator activity, RNA polymerase II proximal promoter sequence-specific DNA binding	4/31	279/17548	0.0014031	0.0232915	0.0144741	4209/4929/7071/5079	4
RP11-173A8.2	GO:0001228	transcriptional activator activity, RNA polymerase II transcription regulatory region sequence-specific DNA binding	4/31	417/17548	0.00595243	0.0494051	0.030702	4209/4929/7071/5079	4
RP11-1084A12.2	GO:0003714	transcription corepressor activity	5/37	232/17548	0.000119414	0.0140441	0.0101953	7536/7528/4335/9572/3337	5
RP11-1084A12.2	GO:0000978	RNA polymerase II proximal promoter sequence-specific DNA binding	6/37	436/17548	0.000274929	0.0140441	0.0101953	4209/4929/7071/7528/5187/9572	6
RP11-1084A12.2	GO:0000987	proximal promoter sequence-specific DNA binding	6/37	451/17548	0.00032955	0.0140441	0.0101953	4209/4929/7071/7528/5187/9572	6
RP11-1084A12.2	GO:0000982	transcription factor activity, RNA polymerase II proximal promoter sequence-specific DNA binding	5/37	415/17548	0.0016874	0.0407789	0.0296036	4209/4929/7071/7528/9572	5
RP11-745A24.1	GO:0003714	transcription corepressor activity	43582	232/17548	0.000411381	0.0199687	0.0138185	7536/7528/4335/3337	4
RP11-745A24.1	GO:0000978	RNA polymerase II proximal promoter sequence-specific DNA binding	43612	436/17548	0.000475472	0.0199687	0.0138185	3725/4929/7071/7528/5187	5
RP11-745A24.1	GO:0000987	proximal promoter sequence-specific DNA binding	43612	451/17548	0.000554686	0.0199687	0.0138185	3725/4929/7071/7528/5187	5
RP11-797A18.6	GO:0003714	transcription corepressor activity	5/48	232/17548	0.000416863	0.0417852	0.0360809	6497/7536/4335/9572/3337	5
RP11-152L20.3	GO:0003714	transcription corepressor activity	5/35	232/17548	9.0866e-05	0.0106313	0.008704	6497/7536/4335/9572/3337	5
LA16c-358B7.3	GO:0003714	transcription corepressor activity	5/39	232/17548	0.000154376	0.0200688	0.0167376	6497/7536/4335/9572/3337	5
RP11-20I23.8	GO:0003714	transcription corepressor activity	5/41	232/17548	0.000196664	0.0277297	0.0240137	6497/7536/4335/9572/3337	5
RP11-358B23.5	GO:0003714	transcription corepressor activity	43616	232/17548	4.96504e-05	0.00566015	0.00433788	6497/7536/4335/9572/3337	5
AC003104.1	GO:0003714	transcription corepressor activity	5/35	232/17548	9.0866e-05	0.0109948	0.008704	6497/7536/4335/9572/3337	5
AC132872.1	GO:0000978	RNA polymerase II proximal promoter sequence-specific DNA binding	6/40	436/17548	0.000426288	0.0336513	0.0238833	3725/4209/4929/7071/7528/5187	6
AC132872.1	GO:0000987	proximal promoter sequence-specific DNA binding	6/40	451/17548	0.000509868	0.0336513	0.0238833	3725/4209/4929/7071/7528/5187	6
RP11-143J12.3	GO:0000982	transcription factor activity, RNA polymerase II proximal promoter sequence-specific DNA binding	43602	415/17548	3.53343e-05	0.00161179	0.000866752	3725/4209/4929/7071/9572	5
RP11-143J12.3	GO:0000978	RNA polymerase II proximal promoter sequence-specific DNA binding	43602	436/17548	4.47327e-05	0.00161179	0.000866752	3725/4209/4929/7071/9572	5
RP11-143J12.3	GO:0000987	proximal promoter sequence-specific DNA binding	43602	451/17548	5.25584e-05	0.00161179	0.000866752	3725/4209/4929/7071/9572	5
RP11-143J12.3	GO:0001077	transcriptional activator activity, RNA polymerase II proximal promoter sequence-specific DNA binding	43572	279/17548	0.00012642	0.00290767	0.00156362	3725/4209/4929/7071	4
RP11-143J12.3	GO:0001228	transcriptional activator activity, RNA polymerase II transcription regulatory region sequence-specific DNA binding	43572	417/17548	0.000585127	0.0103386	0.00555966	3725/4209/4929/7071	4
RP11-143J12.3	GO:0001076	transcription factor activity, RNA polymerase II transcription factor binding	43541	191/17548	0.000771345	0.0103386	0.00555966	3725/9572/3337	3
RP11-712P20.2	GO:0003714	transcription corepressor activity	5/43	232/17548	0.00024725	0.0299173	0.024725	6497/7536/4335/9572/3337	5
CTB-31O20.4	GO:0003714	transcription corepressor activity	5/45	232/17548	0.000307158	0.0405448	0.0355656	6497/7536/4335/9572/3337	5
RP4-800J21.3	GO:0000978	RNA polymerase II proximal promoter sequence-specific DNA binding	7/44	436/17548	9.64091e-05	0.0118993	0.0081416	3725/4209/4929/7071/7528/5187/9572	7
RP4-800J21.3	GO:0000987	proximal promoter sequence-specific DNA binding	7/44	451/17548	0.000118993	0.0118993	0.0081416	3725/4209/4929/7071/7528/5187/9572	7
RP4-800J21.3	GO:0000982	transcription factor activity, RNA polymerase II proximal promoter sequence-specific DNA binding	6/44	415/17548	0.000556659	0.0278329	0.0190436	3725/4209/4929/7071/7528/9572	6
RP4-800J21.3	GO:0004843	thiol-dependent ubiquitin-specific protease activity	3/44	80/17548	0.00105615	0.0422459	0.0289051	80149/7128/7353	3
RP4-800J21.3	GO:0001076	transcription factor activity, RNA polymerase II transcription factor binding	4/44	191/17548	0.00131388	0.0437959	0.0299656	3725/7528/9572/3337	4
RPL4P6	GO:0005085	guanyl-nucleotide exchange factor activity	43538	323/17548	0.00193442	0.038381	0.0225972	9922/23268/79890	3
RPL4P6	GO:0045296	cadherin binding	43538	324/17548	0.00195158	0.038381	0.0225972	2810/114990/1453	3
RP1-85F18.5	GO:0003714	transcription corepressor activity	43581	232/17548	0.000354084	0.0343462	0.0208723	7536/4335/9572/3337	4
RP1-85F18.5	GO:0000982	transcription factor activity, RNA polymerase II proximal promoter sequence-specific DNA binding	43581	415/17548	0.00305133	0.0498288	0.0302812	4209/4929/7071/9572	4
RP1-85F18.5	GO:0000978	RNA polymerase II proximal promoter sequence-specific DNA binding	43581	436/17548	0.00364237	0.0498288	0.0302812	4209/4929/7071/9572	4
RP1-85F18.5	GO:0000987	proximal promoter sequence-specific DNA binding	43581	451/17548	0.00410959	0.0498288	0.0302812	4209/4929/7071/9572	4
RP3-402G11.25	GO:0000978	RNA polymerase II proximal promoter sequence-specific DNA binding	6/38	436/17548	0.00031971	0.0283382	0.0191474	3725/4209/4929/7071/7528/5187	6
RP3-402G11.25	GO:0000987	proximal promoter sequence-specific DNA binding	6/38	451/17548	0.000382949	0.0283382	0.0191474	3725/4209/4929/7071/7528/5187	6
