# Supplementary material for: Comprehensive RNA-Seq Data Analysis Identifies Key mRNAs and lncRNAs in Atrial Fibrillation
Source: Front Genet. 2019 Oct 2;10:908. doi: 10.3389/fgene.2019.00908 (PMC6783610; doi:10.3389/fgene.2019.00908)
Supplement: Supplementary file 3 [file Table_3.xlsx]

## Sheet: Supplementary Table S3
Table S3. The lncRNAs and the corresponding adjacent PCGs
PCG.gene.id	PCG.gene.symbol	PCG.biotype	lncRNA.gene.id	lncRNA.gene.symbol	lncRNA.biotype	Pearson.correlation.coefficient
ENSG00000268852.1	AC132872.2	protein_coding	ENSG00000184551.4	AC132872.1	pseudogene	0.993445
ENSG00000268852.1	AC132872.2	protein_coding	ENSG00000266236.1	NARF-IT1	sense_intronic	0.974541
ENSG00000168140.4	VASN	protein_coding	ENSG00000262516.1	RP11-95J11.1	pseudogene	0.938664
ENSG00000254019.1	RP11-10J21.3	protein_coding	ENSG00000254197.1	RP11-10J21.5	lincRNA	0.934805
ENSG00000155640.5	C10orf12	protein_coding	ENSG00000235677.1	NPM1P26	pseudogene	0.92895
ENSG00000167470.8	MIDN	protein_coding	ENSG00000267244.1	CTB-31O20.4	processed_transcript	0.921403
ENSG00000160201.7	U2AF1	protein_coding	ENSG00000213440.2	H2AFZP1	pseudogene	0.918175
ENSG00000146476.6	C6orf211	protein_coding	ENSG00000232891.1	RP11-136K14.1	sense_intronic	-0.915994
ENSG00000175793.10	SFN	protein_coding	ENSG00000241547.1	RP11-4K3__A.5	pseudogene	0.902529
ENSG00000205147.3	AC016586.1	protein_coding	ENSG00000268670.1	CTD-2622I13.3	sense_intronic	0.900047
ENSG00000172123.8	SLFN12	protein_coding	ENSG00000267745.1	RP11-686D22.8	processed_transcript	0.899839
ENSG00000172123.8	SLFN12	protein_coding	ENSG00000267102.1	RP11-686D22.7	pseudogene	0.899807
ENSG00000160223.12	ICOSLG	protein_coding	ENSG00000213440.2	H2AFZP1	pseudogene	0.898863
ENSG00000078804.8	TP53INP2	protein_coding	ENSG00000229472.1	RP1-64K7.4	antisense	0.896829
ENSG00000136541.10	ERMN	protein_coding	ENSG00000230562.3	FAM133DP	pseudogene	0.882094
ENSG00000214106.3	PAXIP1-AS2	protein_coding	ENSG00000272760.1	RP11-5C23.1	antisense	0.881069
ENSG00000070444.10	MNT	protein_coding	ENSG00000262480.2	SAMD11P1	pseudogene	0.878289
ENSG00000159140.13	SON	protein_coding	ENSG00000226501.2	USF1P1	pseudogene	0.865194
ENSG00000176463.9	SLCO3A1	protein_coding	ENSG00000272888.1	AC013394.2	processed_transcript	0.863322
ENSG00000167562.7	ZNF701	protein_coding	ENSG00000269001.1	ZNF818P	pseudogene	0.855058
ENSG00000166886.8	NAB2	protein_coding	ENSG00000257953.1	RP11-620J15.1	antisense	0.854909
ENSG00000159958.3	TNFRSF13C	protein_coding	ENSG00000184068.2	RP5-821D11.7	antisense	0.842985
ENSG00000130766.4	SESN2	protein_coding	ENSG00000241547.1	RP11-4K3__A.5	pseudogene	0.819246
ENSG00000176024.12	ZNF613	protein_coding	ENSG00000123870.9	ZNF137P	pseudogene	0.816805
ENSG00000159958.3	TNFRSF13C	protein_coding	ENSG00000231993.1	RP1-85F18.5	antisense	0.81353
ENSG00000148737.11	TCF7L2	protein_coding	ENSG00000227560.1	RP11-139K1.2	pseudogene	0.805145
ENSG00000132002.3	DNAJB1	protein_coding	ENSG00000270143.1	AC004257.3	lincRNA	0.787032
ENSG00000173530.5	TNFRSF10D	protein_coding	ENSG00000253200.1	RP11-582J16.5	antisense	0.785845
ENSG00000173338.8	KCNK7	protein_coding	ENSG00000255320.1	RP11-755F10.1	antisense	0.771572
ENSG00000091106.14	NLRC4	protein_coding	ENSG00000230046.1	BIRC6-AS1	antisense	-0.768358
ENSG00000142178.7	SIK1	protein_coding	ENSG00000213440.2	H2AFZP1	pseudogene	0.755187
ENSG00000182217.7	HIST2H4B	protein_coding	ENSG00000233030.2	RP11-196G18.3	antisense	0.749223
ENSG00000019169.9	MARCO	protein_coding	ENSG00000235066.4	AC009303.1	antisense	-0.732814
ENSG00000145354.5	CISD2	protein_coding	ENSG00000224207.2	RP11-10L12.1	pseudogene	-0.726269
ENSG00000127666.8	TICAM1	protein_coding	ENSG00000268670.1	CTD-2622I13.3	sense_intronic	0.722293
ENSG00000167562.7	ZNF701	protein_coding	ENSG00000123870.9	ZNF137P	pseudogene	0.719946
ENSG00000182217.7	HIST2H4B	protein_coding	ENSG00000234571.1	RP5-998N21.4	lincRNA	0.719136
ENSG00000163874.8	ZC3H12A	protein_coding	ENSG00000232273.1	FTH1P1	pseudogene	0.712113
ENSG00000181284.2	TMEM102	protein_coding	ENSG00000213876.4	RPL7AP64	pseudogene	0.697583
ENSG00000182217.7	HIST2H4B	protein_coding	ENSG00000237781.2	RP11-54A4.2	antisense	0.696328
ENSG00000070444.10	MNT	protein_coding	ENSG00000186594.8	MIR22HG	lincRNA	0.691173
ENSG00000239713.3	APOBEC3G	protein_coding	ENSG00000257034.1	AL021707.2	pseudogene	0.679751
ENSG00000164144.10	ARFIP1	protein_coding	ENSG00000270751.1	RP11-461L13.2	antisense	-0.660036
ENSG00000079313.7	REXO1	protein_coding	ENSG00000261526.1	CTB-31O20.2	lincRNA	0.654075
ENSG00000106560.6	GIMAP2	protein_coding	ENSG00000240132.1	ETF1P2	pseudogene	-0.65338
ENSG00000113734.13	BNIP1	protein_coding	ENSG00000254328.1	CTC-308K20.4	pseudogene	0.644197
ENSG00000019169.9	MARCO	protein_coding	ENSG00000272895.1	RP11-98C1.2	antisense	-0.628719
ENSG00000121931.11	LRIF1	protein_coding	ENSG00000215867.4	KRT18P57	pseudogene	-0.621965
ENSG00000177989.9	ODF3B	protein_coding	ENSG00000273188.1	RP3-402G11.25	antisense	-0.616551
ENSG00000170345.5	FOS	protein_coding	ENSG00000258769.1	RAP1AP	pseudogene	-0.610601
ENSG00000198355.4	PIM3	protein_coding	ENSG00000236867.1	RP3-522J7.5	pseudogene	0.604227
ENSG00000115421.8	PAPOLG	protein_coding	ENSG00000267520.2	RP11-373L24.1	3prime_overlapping_ncrna	-0.599162
ENSG00000019169.9	MARCO	protein_coding	ENSG00000273185.1	RP11-98C1.1	antisense	-0.584138
ENSG00000181778.4	TMEM252	protein_coding	ENSG00000234506.1	RP11-274B18.2	lincRNA	0.577404
ENSG00000133574.5	GIMAP4	protein_coding	ENSG00000240132.1	ETF1P2	pseudogene	-0.568687
ENSG00000006327.9	TNFRSF12A	protein_coding	ENSG00000262516.1	RP11-95J11.1	pseudogene	0.567091
ENSG00000173193.9	PARP14	protein_coding	ENSG00000273033.1	RP11-67L2.2	lincRNA	-0.562755
ENSG00000132109.8	TRIM21	protein_coding	ENSG00000230593.2	AC090804.1	pseudogene	-0.559433
ENSG00000176024.12	ZNF613	protein_coding	ENSG00000254760.1	CTD-2616J11.3	antisense	-0.558407
ENSG00000205189.7	ZBTB10	protein_coding	ENSG00000254060.1	RP11-172E10.1	lincRNA	0.547388
ENSG00000122861.11	PLAU	protein_coding	ENSG00000250959.2	GLUD1P3	pseudogene	0.541048
ENSG00000164144.10	ARFIP1	protein_coding	ENSG00000248571.1	RP11-768B22.2	antisense	-0.535387
ENSG00000142178.7	SIK1	protein_coding	ENSG00000215458.4	AP001053.11	antisense	-0.533849
ENSG00000102738.6	MRPS31	protein_coding	ENSG00000229473.2	RGS17P1	pseudogene	-0.528456
ENSG00000010539.7	ZNF200	protein_coding	ENSG00000269937.1	RP11-20I23.8	antisense	-0.526483
ENSG00000132256.14	TRIM5	protein_coding	ENSG00000254595.1	CTD-2010I16.1	pseudogene	-0.526297
ENSG00000145354.5	CISD2	protein_coding	ENSG00000251288.2	RP11-10L12.2	pseudogene	-0.520793
ENSG00000104343.15	UBE2W	protein_coding	ENSG00000272254.1	RP11-531A24.7	antisense	-0.514211
ENSG00000124091.5	GCNT7	protein_coding	ENSG00000218018.2	RP4-800J21.3	antisense	0.510733
ENSG00000107201.5	DDX58	protein_coding	ENSG00000232303.2	RP11-205M20.7	pseudogene	-0.507141
ENSG00000243811.3	APOBEC3D	protein_coding	ENSG00000257034.1	AL021707.2	pseudogene	0.50449
